# Supplementary material for: Masculinity norms and occupational role orientations in men treated for depression
Source: PLoS One. 2020 May 26;15(5):e0233764. doi: 10.1371/journal.pone.0233764 (PMC7250462; doi:10.1371/journal.pone.0233764)
Supplement: S1 Data — (DAT) [file pone.0233764.s006.dat]

333714141122182318151614124227146 3 21111318100 0.264322906732559 0.228158622980118 0.50751847028732342
212711 913242722251817 7263428111 6 21 21416100 0.618990182876587 0.162677466869354 0.21833235025405932
234416121318151813131514202616143 4 21132116100 0.378230214118958  0.41053181886673 0.21123799681663550
203015 8101017191322191516261912647 01111410100 0.9082627296447750.04753666743636130.044200580567121535
324913 91214142214171016193328186 5 11141915100 0.696730077266693 0.217400312423706 0.08586958795785948
203526 915172226 813181725292010324 31 81214100 0.308870881795883 0.332515776157379 0.35861331224441534
234021112319 92213 813 820352013431 31201813100 0.4010313749313350.0990556925535202 0.49991291761398351
203213181724112714132314193322162 2 11 51010100 0.251585006713867 0.448194682598114 0.30022031068801925
2842161417251421161715 918352722127 31132120100 0.7552912235260010.0739223510026932 0.17078642547130654
2139151523232126161718 9222620 8315 01171712100 0.405193507671356 0.224229872226715 0.37057662010192946
254413 8 815212412191611212318126 7 21122213100 0.459471553564072 0.142670199275017  0.3978582322597547
131714 8121422191720121516261712630 11 9 5 2100 0.8920416831970210.07367216795682910.034286145120859116
1731 718202614231111101026292618110 8114 7 7100 0.370324611663818 0.280628979206085 0.34904640913009628
19391312211919112023 71116231612611 111114 2100 0.737938582897186 0.2011242359876630.060937203466892227
2843101815241620191417 9163324162    1152117100                                                      53
163013 92014241618172010242618111 7 03 72314001 0.267928779125214 0.237619489431381 0.49445173144340544
14382510182519232119151019301613119 51181315100 0.543784260749817 0.353852719068527 0.10236301273107546
3033 612203012251618 612194022256 8 31 910 5100 0.403887510299683 0.273990839719772 0.32212164998054524
2538 7 9182218231419 8 821282214613 11 820 6100 0.560599744319916 0.186042070388794  0.2533581852912934
22361011112921281123241620352223613 111012 6100 0.597615599632263 0.3095616400241850.092822745442390428
3252151516111122121213 9142924132 2 01122216100 0.132422000169754 0.245196595788002 0.62238138914108350
203814121917112215101014152527156    1 51413100                                                      32
3345 712122716291120 7 6243516143 8 711313 8100 0.358732432126999 0.500908613204956 0.14035893976688434
305112153025 62915 815 8132218 86 6 01282721100 0.433565497398376 0.314114481210709 0.25232005119323776
192614161519262614201411232315 92 4 01 91612100 0.238972738385201 0.201877772808075 0.55914950370788637
163312 8132223171820121118271510114 01212415100 0.334368646144867 0.224249809980392 0.44138154387474160
134616191620111915131512142918123 5 01 41210100 0.410640209913254 0.118186354637146   0.471173435449626
14211110 6151818101611 714221913117 01 91412100 0.668666243553162 0.188268020749092 0.14306573569774635
19371213221717212020161316312313623101 81514100 0.579871237277985 0.3864738047122960.033654954284429637
163810 91618181517192210152924265 1 01181612100 0.8543497920036320.09854248911142350.047107703983783746
25501321171824191620 710173223182 1 01171720100 0.593006372451782 0.227196022868156 0.17979757487773954
3145 913181819231613171418322413611 01141411100 0.1901585757732390.0602210164070129 0.74962037801742639
354112122322143011201012204021191 6 01101815100 0.493709921836853 0.287498265504837  0.2187918126583143
194019151517172419151813173414 91 7 21 711 7100 0.246657192707062 0.389087527990341 0.36425527930259725
2741 912 726 62315182416172721152 8 21121514100 0.217285662889481 0.215827837586403 0.56688648462295541
2741 6 721271030 72019 8272319151 6 01162111100 0.305366039276123 0.211410373449326 0.48322358727455148
22351212152010231314151725291718311 01 5 8 3100 0.304251968860626 0.272970765829086 0.42277726531028716
2340 6 918212123142315 6 9352012611 01132310100 0.512931287288666 0.137273356318474 0.34979537129402246
2842161417251421161715 918352722127 31132120100 0.727140486240387 0.167410925030708 0.10544858127832454
23371915202215231513141415272112148201121720100 0.678214430809021 0.172388881444931 0.14939670264720949
22331413171821181516131417261915112 411213 8100 0.527519643306732 0.145520642399788 0.32695972919464133
354012 6    18    12 6 6184018193 5 01 8 7 8100 0.656527161598206 0.172106325626373 0.17136652767658223
2941151316211329 918 8 814381818220 01182417100 0.600296914577484  0.25170972943306 0.14799338579177959
1939 7 8111920151521211519281211632 3112 9 9100 0.9487884044647220.02973019890487190.021481411531567630
14401013171620161718151521231910314 43 71410001 0.163908377289772 0.179508775472641 0.65658283233642631
1447 9162121 91916171414202516122 5 21 9 9 6100 0.543609082698822 0.276625782251358 0.17976512014865924
2048 7101626 91913152010202914125 8 11132419100 0.303773492574692 0.166973099112511 0.52925342321395956
2139 7 822261916131611 922251714514121 51215100 0.436035633087158 0.231789916753769 0.33217447996139532
3548 9121122 9271513181415341824319 91161515100 0.186495512723923 0.296901136636734 0.51660335063934346
2840 7151616142413161918183020213 2 11 614 7100 0.104523323476315 0.261058807373047 0.63441783189773627
1438 811111914241319 6 6 62520156 8 11101716100 0.259177893400192 0.172659546136856 0.56816256046295243
243311131523202413221110192716 92 2 111019171000.0667704716324806 0.112490475177765 0.82073903083801346
2945 6 6 726102911 9 6 612412522635 91202119100  0.904916465282440.07582682371139530.019256688654422860
184516112525 72713 911 7151814126 5 21201919100 0.446887612342834 0.306198805570602 0.24691358208656358
244012142122192516151317253122202 3 01191417100 0.336555540561676 0.288040995597839 0.37540346384048550
21381011 72313211513 6 817291815638231 7 8 2100 0.780863583087921 0.1925910264253620.026545386761426917
264411152315112417131717202414 92 7 111311 9100 0.357266545295715 0.292088091373444 0.35064536333084133
16341215161917221515131419231911617 01112014100 0.557905554771423 0.302053213119507 0.14004124701023145
293712 9 912212212191710 9282415235311 92212100 0.161512866616249 0.726437568664551 0.11204958707094243
323515 916292129 912 9 915261427211 11 52015100 0.566093325614929 0.3930816054344180.040825054049491940
2945 6 62226 62812 623 6103424196 7 41131918100   0.8165482878685 0.103702493011951 0.07974919676780750
2047 8 81724122910121011142220 8619 011514 8100 0.9111992716789250.06209240853786470.026708327233791437
2644 6 91613192412111210233024224161511012 7100 0.334250062704086 0.358260780572891 0.30748915672302229
284313121416142015142315183625166 4 0111 7 9100 0.4220467805862430.0965753272175789 0.48137786984443727
2650 6 82123 8241313 7 6131910112 1 01182217100   0.7177614569664 0.143982827663422 0.13825570046901757
4038 9121620 92615101013181517103 4 11192417100 0.235334604978561 0.203320011496544 0.56134539842605660
214712 7 61420301113 714261511 7618 3112 810100 0.606320023536682 0.109616041183472 0.28406393527984630
1041 6 1 2 623 4 712 2112326 8 8136  1 5 6 3100                                                      14
184515112525 72713 911 7151714116 5 21192015100 0.446887612342834 0.306198805570602 0.24691358208656354
313819161821162414161912193024196    1202621100                                                      67
2236141410102716 92130 9142731131 4 011021 9100 0.336170554161072  0.36466309428215 0.29916635155677840
22391313182010191413151113322014611 411311 7100 0.2218858152627940.0771269425749779 0.70098721981048631
33441911171212241416141417371814113 211114 4100 0.136508733034134   0.1083689853549 0.75512230396270829
142214231017251716151512203116141 7 01 916 6100 0.1700500249862670.0899814143776894 0.73996853828430231
2946 91424261521171324 7 8322212129 01111716100 0.653864562511444 0.2671344578266140.079000957310199744
2635 6 72016122516161813221511195 6 01 316111000.09154371172189710.0922619104385376 0.81619435548782330
3139 7 91817 7221520201527261613318161      1000.0799637287855148 0.379374027252197 0.540662229061127  
3347131415191630131410 813462418110 11182218100 0.560675799846649 0.251378953456879 0.18794527649879558
22321514172518241516121417361616643211171717100 0.519092798233032 0.4443983137607570.036508865654468551
22411113202410241316121115301910315 41141412100 0.488766491413116 0.203357964754105 0.30787554383277940
27431214131817211211161113382414110 01102320100   0.82822310924530.09623531997203830.075541593134403253
12291010 61122131520 610142416 93 2 112116 8100 0.403185129165649   0.1668691188097 0.42994576692581245
243413131830211319161812 7332411115 01172316100 0.447407275438309 0.142676010727882  0.4099167287349756
4247 813252617301214 6 616382817111 71 31513100 0.217344403266907 0.212746441364288 0.56990915536880531
1935 6 9122323271417111414262411612 011313 3100 0.493352890014648 0.350984394550323 0.15566270053386729
1645181714161425 812 9 6113421111 3 01222417100 0.525782585144043 0.245201125741005 0.22901627421379163
222123222120142115 9191113281913328 32172421010 0.695382058620453 0.159933343529701 0.14468459784984662
395426 92430 82626 7201213393523638242111712010 0.340014815330505 0.6359665393829350.024018613621592540
365125202530 72612131810124728191 5 42101719010 0.162810236215591 0.440892398357391 0.39629736542701746
244622262425 81323202311173222162 2 12 81915010 0.308621913194656 0.397835344076157 0.29354274272918742
254419192325153015161510193625243 6 12212415010 0.294290244579315 0.284854620695114 0.42085513472557160
304320202528 82514131910144220175 4 02121817010 0.333936333656311 0.139037162065506 0.52702653408050547
254421212930 9282119221117442426611 02 92216010 0.628763496875763 0.171827301383018 0.19940918684005747
274719181828 9291311111018342118627252 91812010 0.186865016818047 0.7625609636306760.050573989748954839
425325222629 72913 91011144723306 4 12211718010 0.230814039707184 0.550706088542938 0.21847987174987856
445125232630 62513 92513165035336 5 22252318010 0.294114112854004 0.386057287454605 0.31982862949371366
363819212528 62515101613173827206 5 02142020010 0.240149810910225 0.189347520470619 0.57050263881683354
213322303030 62522142914204119 91 5 42192220010 0.142289102077484 0.314137130975723 0.54357379674911561
27452120271912241612151414422412213 02192417010  0.68942403793335 0.158050507307053 0.15252545475959860
274022262830 9152320221012392222113 52101814010 0.192015007138252 0.647034347057343 0.16095067560672842
27401822262811252218221619392518417 22121716010 0.1173548623919490.0381840839982033  0.8444610834121745
293821242525141615122312154530226 4 22211518010 0.242429792881012 0.472994029521942 0.28457617759704654
194310212423 72513161313213721186 3 121918 9010 0.145842432975769 0.200558871030807 0.65359872579574646
213429212621142118132319194221206 3 02 916 7010 0.292299389839172 0.520429074764252 0.18727152049541532
282518183029122325172216144317163 2 021012 7010 0.258163750171661  0.26738503575325 0.47445121407508929
22432121242612252018241818422312621 821311 9010 0.579404473304749 0.3845471739768980.036048352718353333
133614292621 62320131510192819106 7 12 31019010 0.356097757816315   0.1598961353302 0.48400613665580732
232117282929112814181714233219143 1 02142220010 0.215735346078873 0.192260354757309 0.59200429916381856
174613113030 721141017 918392113113 02101911010 0.493788450956345 0.280670702457428 0.22554084658622740
304319182229102319142315213921151 9 72 912 7010 0.115335196256638 0.347798585891724 0.53686618804931628
262624252826 6231910281216402015210 62132114010 0.169269904494286   0.2727090716362 0.55802100896835348
194022233030 624222212 811301815619172141716010  0.27169743180275 0.303738921880722 0.42456364631652847
344617261622152717 8101018463428112 02 822160100.07449486106634140.0370296761393547 0.88847547769546546
224013202522182113131314173922222 7 62181213010 0.380415111780167 0.331319659948349 0.28826522827148443
354624132524112214131312213827196 5 12182016010 0.400087714195251 0.429843485355377 0.17006880044937154
282327252127152022192513203723211 3 2211 8 7010 0.1622724384069440.0664380788803101 0.77128946781158426
195313242426 62617 9241822402517326 02152218010 0.446762055158615 0.144722685217857 0.40851527452468955
514725262630 830 610 611145235292 4 32162218010 0.509387671947479 0.302316188812256 0.18829612433910456
205118233027 725171115 7154322151 2 02111813010 0.447926819324493   0.2369434684515 0.31512969732284542
173219222321112218132017233423192 4 22 5 8 6010 0.336409389972687 0.202357217669487 0.46123337745666519
232223212425 81916162315212822163 2 02192020010 0.142524689435959 0.179257556796074 0.67821776866912859
334328282930 6301711171220462720132 12252621010 0.575116991996765 0.152464598417282 0.27241843938827572
224514112528 62518 710 919372420115 52212321010 0.602530300617218 0.188627615571022 0.20884211361408265
344320132523102714 92110202522242 5 321617 9010 0.193774864077568 0.628937304019928 0.17728784680366542
253116172627 8231510151418322524310 02192420010 0.7379787564277650.0954005718231201 0.16662067174911563
2047 9172629 72714 8261321303111620182141417010 0.190399155020714 0.600555300712585 0.20904555916786245
38552021202318242213111415422621150462 513190100.0368635058403015 0.831244707107544 0.13189178705215537
32392222272510201815201618352818323212 31716010 0.068928062915802 0.507157623767853 0.42391431331634536
263416172125 92517 814 710372222145182252620010 0.303502887487411 0.523819208145142 0.17267790436744771
203820252524 9231920 812194324162 6 42 510 7010 0.551909863948822 0.306619822978973 0.14147029817104322
225520222625 62615101412181913133 2 02 71014010 0.226098984479904  0.29054319858551 0.48335781693458631
355530303027 62622 9 6 613492528621152202421010 0.224909901618958 0.141178905963898 0.63391119241714565
183826252428122025132718154426212 7 02 5 7 8010 0.250032693147659  0.46638286113739 0.28358444571495120
324221232123152420121913174831212 7 12122117010 0.328168869018555 0.400071710348129 0.27175942063331650
293423142323 62813141010154127181 2 12201711010 0.287869900465012 0.230125620961189  0.4820044934749648
275024242326 82420131313164418176 5 12181816010 0.176959231495857 0.187715202569962  0.6353255510330252
173525232930 623221722 9213418 9627162111810010 0.357729941606522  0.583315730094910.058954317122697839
313919222020121817132115194128243 3 22101615010 0.108451023697853 0.358852356672287 0.53269660472869941
133820182222 926152214 8164218 9127 02132218010  0.67323112487793 0.202916637063026 0.12385224550962453
23412421212613271617171215352412311 921010 5010 0.212233662605286 0.265311658382416 0.52245467901229925
2347122117292029181810 916413418218162151511010 0.322035104036331 0.559142529964447 0.11882241070270541
324816222123112414201115134225182 3 021017 6010 0.182922452688217 0.211419075727463  0.6056584715843233
3753232428251325161211 717472917519182 710 6010 0.365772485733032 0.482043743133545 0.15218378603458423
254621282715132514142618122925162 6 52 3 6 4010 0.160436823964119 0.570623874664307 0.26893931627273613
2344 6152324152315221418252832132 2 03171915001 0.1465673148632050.0960967615246773 0.75733590126037651
213616161622161918182117183116176 2 0312 8 5001 0.149498447775841 0.190924167633057 0.65957736968994125
2132 8 91321231120161422281925 91 3 13 7 4 3001 0.164519071578979 0.160090997815132  0.6753899455070514
204015222318152420131711213517103 3 23 7 911001 0.219135016202927  0.33243715763092 0.44842782616615327
234312121629191915162319222517176 8 0311 3 8001 0.149268105626106 0.214925929903984  0.6358059644699122
173914151917161618201514223422151 2 13 4 8 3001 0.135893672704697 0.416363537311554 0.44774278998374915
183712201626221127222513172618101 7 13 4 4 4001 0.221207991242409  0.27277472615242 0.50601732730865512
19301622202213201820141721321715221203 5 6 2001  0.15812686085701 0.482261627912521 0.35961148142814613
213317242829111523182421214219143 5 23 6 8 60010.05590046942234040.0877495259046555 0.85635000467300420
133619232030 91924222925272216 73 7 03 3 8 2001 0.157914817333221 0.187833964824677 0.65425121784210213
132810111516101614212520292512116 6 03131111001 0.128325313329697 0.222916603088379 0.64875811338424735
253612161221291719192223222920176 1 03 5 9 70010.06589108705520630.0851045250892639  0.8490043878555321
26362312182521261823281222392113513 43111512001 0.1560484319925310.0881724059581757 0.75577914714813238
1635 8211420181123252622254323156 6 43 3 6 1001    0.284403860569 0.368737637996674 0.34685850143432610
142914142726 61622162820292018103231431415180010.02066409774124620.0542852096259594 0.92505067586898847
1643 9 9 91926231623161829251213123 13 711 5001 0.2176300436258320.0997735485434532 0.68259638547897323
22421725202214241918301724461715611 13 71812001 0.160907045006752 0.222200840711594 0.61689209938049337
25432120242410151915191622371712613 031014 9001 0.1421065032482150.0765547305345535 0.78133875131607133
183311121321211917172420261912 8311 03 6 4 3001 0.201459437608719 0.218824505805969  0.5797160267829913
23361415111921131722232320292015613113 6 3 1001   0.1309904307127  0.29353055357933 0.57547903060913110
194010 9111524181720212327201411633 53 0 3 3001 0.2922684550285340.0813615918159485 0.626369953155518 6
20501922212326162227171014332213112 131820 9001 0.388536244630814 0.208369582891464 0.40309417247772247
2144 9181924161619232120252019 91    316 418001                                                      38
274112171825112114122320233223146 4 331411 9001  0.15008482336998 0.208084791898727 0.64183038473129334
122616201824141823182221222516 71 6 03 81016001 0.1854468584060670.0784256160259247 0.73612749576568634
242513191827271321161914203421192 5 13 1 2 6001 0.142731621861458 0.253468155860901 0.603800237178802 9
164026162930 61722192213241711 8226233242318001  0.14047434926033 0.245124265551567 0.61440140008926465
233815181915161121192415202021116 8 13 3 910001 0.206915587186813 0.181211709976196 0.61187273263931322
192818272528111918162220213718146 1 0312 9140010.07441303133964540.0803001672029495 0.84528678655624435
1634 9121925151920272621272819 91 6 531112 7001 0.104097068309784 0.279745697975159 0.61615723371505730
224423251428211925191316253313114 4 03141515001 0.449704319238663  0.19477978348732 0.35551589727401744
243417211821201719182216223929201 3 2311 7 5001 0.501162230968475 0.278204023838043 0.22063371539115923
181618221921162123192217184624171    3 82220001                                                      50
2343 620262412111925261423291913225173121810001 0.104064159095287 0.203596711158752  0.6923391222953840
232121202118151618161819203222213 1 0316 8 7001  0.11597453802824 0.241500973701477 0.64252448081970231
243910202128172317181320192620155171631210 6001 0.621883749961853 0.185651853680611 0.19246441125869828
1342 711122328142524302223371813320 93 5 3 2001 0.168137297034264  0.22691136598587 0.60495132207870510
20231720201918192221222117382417110 93 811 7001 0.144202306866646 0.133147105574608 0.72265058755874626
221713172122182124142525273323166 5 03 71311001 0.522888004779816  0.24707356095314 0.23003841936588331
253218192422181524232418193329184 8 031118 8001 0.4174700081348420.0589081458747387  0.5236218571662937
20411710222320181721 91524261910328 33 7 7 7001 0.1228040084242820.0275025367736816 0.84969347715377821
1443 6 917291121181421162322 912328 33 5 611001 0.1174059212207790.0282535888254642 0.85434049367904722
164117191824172120212221193721192 2 03 4 7 5001 0.168196156620979 0.217396855354309 0.61440700292587316
15291716172316221813181723251416338 03 91410001 0.621328949928284 0.164312094449997 0.21435897052288133
153217241821151519182515272513 8323 03 6 811001   0.21533402800560.0616732276976109 0.72299271821975725
183920172320142018141814212617126 3 13 8 8 7001 0.265773564577103 0.301456898450851 0.43276953697204623
2641 6102728 92514232716232520103 2 03211611001 0.186368033289909 0.222938805818558 0.59069317579269448
131914161419211816172220213116133 2 03 6 9 8001 0.1339182108640670.0713843256235123 0.79469746351242123
13372317232614172217191420342118114 03 915 70010.0973583236336708 0.098112478852272 0.80452919006347731
2141 8232320182021162316233224103 6 431413110010.01419794932007790.0325247906148434 0.95327728986740138
213116152024 72717121815252822 95 3 13101710001 0.356344163417816 0.129792660474777 0.51386320590972937
193110182024122414 9241621261715525 01131416100 0.3164251446723940.0630359873175621 0.62053883075714143
15381617172126 725252121191716103 1 03 2 2 3001 0.432050764560699 0.351670444011688 0.216278806328773 7
273223152024141616122218233618173 3 03 2 711001 0.196468815207481 0.190789356827736 0.61274182796478320
113318191223161916152413223322206 5 13 71920001 0.560335695743561 0.095018707215786 0.34464561939239546
17262117141720151316181519271812620103111914001 0.530560731887817  0.13935475051403 0.33008450269699144
232613181521152320181215253720162 2 13172017001 0.284273236989975 0.247822463512421 0.46790429949760454
212913241324212016171313231813 7213 73 613 9001 0.320271670818329 0.252719044685364 0.42700928449630728
262711191623261520182026281915102 4 13 8 2 1001 0.306899189949036 0.199699491262436 0.49340131878852811
3040 6 7 711301317201922222724146 5 03 3 5 6001 0.317866683006287 0.151515975594521 0.53061735630035414
2946 8132027101919231517283425146 8 03171514001 0.234652414917946 0.203639924526215 0.56170767545700146
152713161626 71023232617242013 7619153 617 8001 0.151810586452484 0.345144301652908 0.50304508209228531
373618161918192219202119204324255 6 13 82112001 0.648736357688904 0.245140299201012 0.10612336546182641
184018171822191622211515183221146 6 03 8 4 3001 0.540564954280853 0.176861524581909 0.28257349133491515
3038 913152821212220211322342110224223101113001 0.111138373613358 0.259036839008331 0.62982475757598934
244016112226141818152016173525173 2 031310 8001 0.206901133060455 0.181097790598869 0.61200106143951431
234013232322151919142321193116156 5 1315 8100010.0736847966909409 0.090913400053978 0.83540183305740433
19262715172413161718222126412010311 0315 4 6001 0.273970603942871 0.294201791286469  0.4318276047706625
184110171622272018162518173526132 3 03 710 7001 0.148118868470192 0.236588150262833 0.61529296636581424
18281713132120161516181823302014323 03101913001 0.449578106403351 0.224291950464249 0.32612994313240142
183223202324191723152323182921133 3 03 2 5 2001 0.100631348788738  0.21615806221962 0.683210611343384 9
11362224262715212115252127261510111 03172520001 0.159090906381607 0.285866111516953  0.5550429821014462
153012151619182121141317272419 83 9 83 6 912001 0.073115348815918 0.135075837373734 0.79180884361267127
213212192225131524232121283921131 2 031513 90010.07033823430538180.0858396664261818 0.84382212162017837
294922251819162022232122214322 86 1 03 1 3 1001 0.180997282266617 0.167925149202347 0.651077568531036 5
1533 6 9192014152021261916171412218163 9 9 7001 0.274233818054199 0.289024770259857 0.43674141168594425
11472628272816212618211719291811116 03102221001 0.1043292805552480.0343717373907566 0.86129897832870553
2636 7101727142119152514202619163 8 13171917001  0.168092697858810.0735426843166351 0.75836461782455453
202122232019141722192423241916143 2 03 3 5 4001 0.129608079791069 0.188220217823982 0.68217170238494912
183616191117181815191719222518161 1 03 61611001 0.311222493648529 0.327232182025909 0.36154532432556233
203618122613 71719162320262418151 2 131321180010.0380632132291794 0.114796862006187 0.84713995456695652
28291414162324172017191817281817210 9315 7 0001 0.309049606323242  0.33024737238884 0.36070302128791822
19391617182520182120211621281717111 0310 8 7001 0.474058896303177 0.158990979194641 0.36695012450218225
223911161325 9231620261718351713110 73 5 6 3001 0.045770451426506 0.143758594989777 0.81047093868255614
184218222127161521232421192910 93 6 03 71510001 0.134924545884132 0.199911311268806 0.66516417264938432
22261620242019171720151215311713118 03 61511001 0.772519409656525 0.1438339799642560.083646617829799732
3342 7271922232220171814264227251 4 23 411100010.0966399908065796 0.146286934614182 0.75707310438156125
23421518222413222013232021332019630173 5 6 4001 0.339848011732101 0.449302971363068  0.2108490020036715
173714222125262120202122252418 8315 43 2 2 0001 0.156851455569267 0.284185707569122 0.558962821960449 4
225521282029231524232118243326112 3 23 811 3001 0.321688950061798  0.19922611117363 0.47908493876457222
19361417192216211614232119251511323 13201710001 0.436092138290405  0.23520439863205 0.32870346307754547
23262118181816131616251624291915113 0314 7 6001  0.38331925868988 0.193596869707108 0.42308387160301227
233119192223141616201616163018141 5 23 1 3 6001 0.318185150623322 0.430435389280319 0.25137943029403710
17371213172017121918211927241810511 73 91614001 0.5151507258415220.0775585100054741 0.40729075670242339
31312022222217201721202017322824212 03181913001 0.336242526769638 0.178752958774567 0.48500451445579550
274015181919141421122016163524132 2 03101213001 0.142448931932449  0.23679818212986  0.6207528710365335
14261517161513112121272725201913213 03 2 1 1001 0.245317906141281 0.211873009800911 0.542809069156647 4
273221222324171724152421194524191 1 03171420001 0.157133176922798 0.292896449565887 0.54997038841247651
204512192527151620182119252618191 8 131616 9001 0.314648032188416 0.236936926841736 0.44841504096984941
1737 6 6 912161915132321293015176 2 03 8 7 3001 0.298054605722427 0.364009320735931 0.33793604373931918
313319181819161719172122153021131    3 2 5 4001                                                      11
2432121111 9122014132521293014 92 6 031310 9001 0.174209699034691 0.229732111096382 0.59605818986892732
234116121825151616121714242516171 3 03171311001 0.733610391616821 0.116367146372795 0.15002249181270641
24311513232013161919221818282012113 13161512001 0.1769818514585490.0907188504934311 0.73229926824569743
222119181416191317171818232722184 3 03 3 0 0001 0.280189365148544 0.250811517238617 0.468999117612839 3
195419222330 61226152424243719146 2 03 3 6 4001 0.316041350364685 0.152697861194611 0.53126078844070413
