# Supplementary material for: Masculinity norms and occupational role orientations in men treated for depression
Source: PLoS One. 2020 May 26;15(5):e0233764. doi: 10.1371/journal.pone.0233764 (PMC7250462; doi:10.1371/journal.pone.0233764)
Supplement: S2 Data — (STS) [file pone.0233764.s007.sts]

VARIABLES
   DSSpers         1-2  	{DSS personal stigma} 
   DSSperc         3-4  	{DSS prceived stigma} 
   AVEMpriority    5-6  	{AVEM priority of work} 
   AVEMambit       7-8  	{AVEM occupational ambition} 
   AVEMover        9-10 	{AVEM over commitment} 
   AVEMperfect     11-12 	{AVEM perfectionism} 
   AVEMdistanc     13-14 	{AVEM distancing ability} 
   AVEMresig       15-16 	{AVEM resignation } 
   AVEMcope        17-18 	{AVEM offensive coping} 
   AVEMcalmn       19-20 	{AVEM calmness} 
   AVEMsucces      21-22 	{AVEM experience of success } 
   AVEMsat         23-24 	{AVEM life satisfaction} 
   AVEMsoc         25-26 	{AVEM social support} 
   MRNSStatus      27-28 	{MRNS staus} 
   MRNSTough       29-30 	{MRNS toughness} 
   MRNSAntif       31-32 	{MRNS antifemininity} 
   recruit         33		{recruitment setting} 
   durat           34-35 	{duration of depressive illness in years} 
   delay           36-37 	{delay of treatment onset in years} 
   classnew        38		{LCA 3 Klassenl�sung nur Depressionspatienten} 
   phqsom          39-40 	{PHQ-15 somatization} 
   phqdepr         41-42 	{PHQ-9 depression} 
   phqanxiet       43-44 	{PHQ-7 anxiety} 
   nclass1         45		{assigned to latent class 1} 
   nclass2         46		{assigned to latent class 2} 
   nclass3         47		{assigned to latent class 3} 
   pcl1            48-65 	{propensity score latent class 1} 
   pcl2            66-83 	{propensity score latent class 2} 
   pcl3            84-101	{propensity score latent class 3} 
   phqsads         102-103	{PHQ-SADS total score} 
